# Supplementary material for: CT radiomics-based model for predicting TMB and immunotherapy response in non-small cell lung cancer
Source: BMC Med Imaging. 2024 Feb 15;24:45. doi: 10.1186/s12880-024-01221-8 (PMC10870537; doi:10.1186/s12880-024-01221-8)
Supplement: Supplementary file 1 — Additional file 1 Supplementary Table 1. All the radiomics features extracted from the CT images of 62 NSCLC patients in the TCGA training dataset. The columns of the table (from column C to column AMY) represent different categories of radiomics features. The rows of the table (from row 2 to row 63) represent 62 NSCLC patients. [file 12880_2024_1221_MOESM1_ESM.csv]

	Tumor_Sample_Barcode	original.shape.Elongation	original.shape.Flatness	original.shape.LeastAxisLength	original.shape.MajorAxisLength	original.shape.Maximum2DDiameterColumn	original.shape.Maximum2DDiameterRow	original.shape.Maximum2DDiameterSlice	original.shape.Maximum3DDiameter	original.shape.MeshVolume	original.shape.MinorAxisLength	original.shape.Sphericity	original.shape.SurfaceArea	original.shape.SurfaceVolumeRatio	original.shape.VoxelVolume	original.firstorder.10Percentile	original.firstorder.90Percentile	original.firstorder.Energy	original.firstorder.Entropy	original.firstorder.InterquartileRange	original.firstorder.Kurtosis	original.firstorder.Maximum	original.firstorder.MeanAbsoluteDeviation	original.firstorder.Mean	original.firstorder.Median	original.firstorder.Minimum	original.firstorder.Range	original.firstorder.RobustMeanAbsoluteDeviation	original.firstorder.RootMeanSquared	original.firstorder.Skewness	original.firstorder.TotalEnergy	original.firstorder.Uniformity	original.firstorder.Variance	original.glcm.Autocorrelation	original.glcm.ClusterProminence	original.glcm.ClusterShade	original.glcm.ClusterTendency	original.glcm.Contrast	original.glcm.Correlation	original.glcm.DifferenceAverage	original.glcm.DifferenceEntropy	original.glcm.DifferenceVariance	original.glcm.Id	original.glcm.Idm	original.glcm.Idmn	original.glcm.Idn	original.glcm.Imc1	original.glcm.Imc2	original.glcm.InverseVariance
1	sample_2605	-2.892941177	-1.75421558	0.929933374	3.98233176	2.528719356	2.296659292	0.253836742	1.86136359	0.596287999	0.820949414	-1.604768807	1.101862536	-0.459293314	0.611494547	0.312911925	-0.445689653	-0.094507855	-0.602639339	-0.306235249	5.321950399	5.267006121	-0.308336524	0.320653948	0.170472375	0.223304006	4.691466087	-0.306585256	0.238723809	5.019605696	-0.094507855	0.662235759	-0.025322281	-0.266955965	0.394546173	0.735553749	-0.085462479	0.203541992	0.027418008	-0.401658471	-0.570838192	0.594374542	1.127474905	1.111217237	0.956144134	1.595134327	0.093035337	0.066719311	-0.915508667
2	sample_2695	-0.327599163	0.872083392	1.781316943	0.582905909	0.889512656	0.361885555	0.570959934	0.426533092	1.644899533	0.71376647	0.524271348	1.283974989	-0.875807248	1.64225325	-5.243356851	1.831735498	5.3742376	3.815170758	5.309038935	-0.320151308	0.076982374	5.209814521	-4.951040115	-3.945986862	-3.71032979	1.664582265	5.3028536	5.174098163	0.16857376	5.3742376	-2.18128688	5.348245168	3.455317406	5.348990653	-5.31543882	5.366990579	5.232829436	3.644263027	4.815041908	3.866511065	5.093933621	-2.682317797	-2.540653941	-1.233666481	-1.152217531	-0.308793346	1.701769568	-3.552301446
3	sample_2710	-1.251253052	-0.490093557	-0.981762035	-0.70595224	-1.153095571	-0.985547944	-0.649732022	-0.679052164	-0.932591013	-1.282599409	-0.835268917	-1.035070819	1.219555608	-0.930266612	-0.534210852	1.17083565	-0.202397498	1.69975862	0.404130762	-0.283765368	-0.146391507	0.598991429	-0.364109892	-0.274550246	-0.499790442	0.08173542	0.489472876	0.408744912	-0.011356777	-0.202397498	-1.603146594	0.085660895	0.271324471	-0.194998488	0.129670989	-0.094731398	0.20208992	-0.415182087	0.916315459	1.283857912	0.112307195	-1.615926546	-1.634609215	-0.418197543	-0.73155957	-1.423381063	1.819787802	-0.827218596
4	sample_2711	1.257840367	-0.134143809	0.751949996	0.576295092	1.362019562	1.141861099	1.009055049	0.921526699	1.50064488	1.81629694	-0.346098251	1.451668977	-0.778803578	1.496721501	-0.113029022	0.224141274	0.189252985	0.847887879	-0.112938375	-0.168919586	-0.16918476	0.49944604	-0.318247563	0.05921672	-2.712459452	1.01196871	-0.0824311	0.78773422	-0.475839032	0.189252985	-0.762252681	0.336332055	3.406339307	0.104514787	-0.520202429	0.263147702	0.830605031	1.515264322	0.926731217	1.346746981	1.266086041	-0.787128497	-0.747652758	0.139442595	0.380589483	0.222824218	0.506600506	-0.003955347
5	sample_2712	0.081245308	0.056397059	1.377790291	0.908477049	0.757001604	1.432980326	1.036335202	1.0053692	2.356075429	1.469144679	0.300454695	1.809994987	-0.916982124	2.352404416	0.354554196	-0.311723468	-0.168347685	-0.842495355	-0.315900093	0.040187065	-0.235285194	-0.412183006	0.333987566	0.28172803	-0.297323997	-0.086079494	-0.317300533	-0.406280874	-0.576290345	-0.168347685	0.923801038	-0.254892563	0.114342066	-0.210250242	0.186383727	-0.219207522	-0.328046918	0.320430672	-0.566243621	-0.75566288	-0.342241058	0.83173691	0.860947178	0.828295422	0.946219364	0.691450867	-1.231557089	0.745683872
6	sample_2715	0.242914933	0.590374024	-1.357696588	-1.281286054	-1.555295412	-1.383461156	-1.195530375	-1.287478497	-1.000472856	-1.653833337	1.292989153	-1.261282344	2.194659272	-1.00686227	0.026175142	-1.035140869	-0.211417084	0.034819282	-0.076695211	-0.308276071	-0.346972135	-0.161773727	-0.351181337	-1.164595486	0.825882712	-0.67032401	-0.047402895	-0.374658223	0.182500537	-0.211417084	-0.697273047	-0.225955201	-0.650744646	-0.210527175	0.188285245	-0.206584753	-0.274509117	-0.564463715	-0.072388054	-0.898804598	-0.34572761	-0.910439917	-0.948983722	-1.455853188	-1.997664248	-2.427469202	1.719154886	1.326579542
7	sample_2716	0.265685417	-0.166490761	-0.180925166	-0.168422243	-0.384067335	-0.037901568	-0.087690492	-0.140671431	-0.516671299	0.009891944	-0.565157109	-0.366735189	-0.114793875	-0.514461615	0.295065237	0.045519693	-0.194121888	-0.473004206	-0.33522978	-0.196052761	-0.221609242	-0.162111449	0.333144765	0.689665432	-0.041830625	-0.18345358	-0.314611839	-0.105718382	-0.391111828	-0.194121888	0.935063904	-0.171462712	-0.070441713	-0.207692331	0.170904953	-0.192434875	-0.225230152	-0.132031377	-0.370001793	-0.249179941	-0.186912429	0.895940473	0.871565497	0.354218942	0.602878678	0.096891755	-0.007402925	-1.161928239
8	sample_2719	0.731478624	1.23922846	0.36780806	-0.405924109	-0.274163601	-0.321056152	-0.489958809	-0.498477735	-0.290444387	-0.152641672	1.244742998	-0.318789501	-0.541532785	-0.289051538	0.286141893	-0.088446492	-0.197385002	-0.452544969	-0.277240718	-0.20665562	-0.260357772	-0.281808013	0.312291206	0.467154121	0.319716599	-0.374058174	-0.281456478	-0.297382377	-0.297325065	-0.197385002	0.546056684	-0.227060097	-0.348248839	-0.210145408	0.184067586	-0.210021728	-0.284030986	-0.162541502	-0.401887736	-0.288365679	-0.286627755	0.509504064	0.530921311	0.383681306	0.343935654	0.582634428	-0.834677487	0.594071346
9	sample_2721	1.299159425	1.686621477	0.677422783	-0.384082368	-0.110329826	-0.120946233	-0.367568522	-0.34874076	-0.131823936	0.120320606	0.910622746	-0.133763873	-0.576165468	-0.131483329	0.336707508	0.045519693	-0.196532646	-0.521844179	-0.25791103	-0.187936939	-0.239843845	-0.344010806	0.389827825	0.467154121	0.420949821	-0.398919643	-0.264420051	-0.33556139	-0.257932084	-0.196532646	0.416733406	-0.245207567	-0.412993204	-0.210376993	0.186558048	-0.215471388	-0.308089879	0.003865016	-0.446858007	-0.447544861	-0.322743607	0.461408738	0.496220515	0.4561194	0.304324849	0.660667269	-0.957518998	1.142979041
10	sample_2722	0.128538949	-0.898423185	-0.805740277	-0.297360436	-0.028324103	-0.456512637	-0.127102968	-0.276302857	-0.653490618	-0.243314606	-0.465314882	-0.56382049	0.037075532	-0.652333799	0.259371861	2.032684776	-0.190534168	0.855965857	0.00545596	-0.145653778	0.7995285	0.011067383	0.664138232	0.615494995	0.387205414	0.560318694	-0.023909819	0.113099789	0.877396199	-0.190534168	-1.061133267	-0.132882576	-0.315474594	-0.202744491	0.218009454	-0.158416087	-0.018985925	-0.716484456	0.402160616	0.971319132	-0.026970197	-1.162722204	-1.225419959	0.548385291	0.347661075	0.354263086	0.25211819	-0.466872744
11	sample_2723	-0.50940528	0.01663652	-0.868266492	-0.801677896	-1.105016887	-0.900850161	-0.91694921	-0.888649615	-0.886785686	-1.163648298	0.697335989	-0.999241253	0.430257012	-0.887591889	0.076145868	-0.213481599	-0.209334608	0.254543516	-0.103273531	-0.290855734	-0.244402495	-0.159577449	0.059021459	-0.16329459	0.657160674	-0.504580885	-0.114935206	-0.334404611	0.077174703	-0.209334608	-0.639669899	-0.217443417	-0.571033732	-0.210359353	0.186409496	-0.204373294	-0.244003088	-0.654854426	-0.104812035	0.23207317	-0.276187904	-0.394943551	-0.408477676	-0.523966606	-0.826116059	0.068226821	0.451091163	0.663650633
12	sample_2724	0.76461363	-0.098545878	0.593982681	0.419539203	1.253691653	0.541046563	0.542867842	0.480790494	0.933585945	1.213712633	0.107699654	0.892760501	-0.750150728	0.928819413	0.419992051	-0.490345048	-0.18872674	-1.56301767	-0.373889155	0.396389618	-0.289989002	-0.504559197	0.40015519	0.392983685	0.232945265	-0.363699229	-0.380181334	-0.426643752	-1.046768202	-0.18872674	2.317701791	-0.266646763	-0.264837711	-0.210364474	0.187073506	-0.224158078	-0.349435958	0.925042022	-0.757400572	-1.314491116	-0.362254798	1.666467345	1.632423402	0.840688679	1.11047063	0.530373901	-1.108496338	-1.422925819
13	sample_2726	1.009906732	-0.344791741	-0.433710162	-0.282086323	-0.014172458	-0.06170681	-0.208937334	-0.276302857	-0.510980056	0.173875766	-0.847719687	-0.323901406	-0.065506472	-0.505707826	0.324809716	0.179485878	-0.202118502	-0.303692432	-0.238581343	-0.234541757	-0.157788133	-0.321646799	0.440310102	0.541324558	0.618595637	-0.409278588	-0.236192667	-0.312813023	-0.018699566	-0.202118502	0.086174543	-0.245884551	-0.474612153	-0.210507386	0.188113537	-0.215040613	-0.319313188	0.743405306	-0.459904243	-0.504030079	-0.341390876	0.418185716	0.443655438	0.531902052	0.310932638	0.470954399	-0.47639141	1.145018046
14	sample_4079	1.212721438	0.411969799	-0.272249631	-0.50780178	-0.519339903	-0.404145778	-0.485689125	-0.498477735	-0.495466829	-0.134888925	1.67045216	-0.555989337	-0.462659347	-0.49804826	0.158240631	-0.177757282	-0.201812706	0.115435956	-0.190257125	-0.222763144	-0.233005869	-0.195891852	0.0268725	-0.274550246	-0.046651255	-0.191740736	-0.172996469	-0.308035106	-0.1643138	-0.201812706	-0.332849397	-0.209498404	-0.144044876	-0.209891555	0.183907274	-0.205596255	-0.243266107	-0.847277075	-0.146933281	0.18508927	-0.266586588	-0.267623293	-0.27891543	0.371856373	0.107193337	0.37430822	-0.16124717	0.653138783
15	sample_4080	0.284936442	-1.147010499	-0.814032926	-0.106684064	-0.284869521	-0.037901568	0.120071274	-0.105763585	-0.535580913	0.111617851	-0.471917731	-0.402319336	-0.112568026	-0.535251865	0.473532114	0.134830483	-0.200847684	-1.11386983	-0.344894624	-0.106290717	-0.059777145	-0.438166323	0.586199507	0.763835868	0.449873599	-0.247679041	-0.35847253	-0.258649034	-0.320922771	-0.200847684	1.645677685	-0.252904081	-0.391222603	-0.210226975	0.185876282	-0.215538737	-0.319431904	0.591242974	-0.571059902	-0.726763499	-0.326408807	1.04244008	1.040853442	0.706014035	0.827967114	0.415830282	-0.688906447	-0.290175208
16	sample_5231	-0.062888801	-1.670629292	-1.545996994	-0.728624287	-1.041064708	-0.793305677	-0.731033691	-0.893510236	-0.934977664	-0.929909995	0.094030129	-1.073073057	0.940877902	-0.939020402	0.24687918	1.505751113	-0.208435647	0.623264985	0.121434084	-0.306973451	-0.046101193	-0.066565198	0.630849769	0.893634132	0.917474676	-0.436211846	-0.001807843	-0.077519054	0.341584792	-0.208435647	-1.074419932	-0.203065893	-0.614082222	-0.210263143	0.188129614	-0.191126943	-0.15180524	-1.099960198	0.326879411	0.749519042	-0.241580075	-1.283595284	-1.372483619	-1.211251619	-1.627248854	-0.595460238	1.268871623	-0.674213561
17	sample_5232	-1.083773074	-0.309527601	-1.09070436	-0.874322782	-1.041064708	-0.880930074	-1.225306962	-1.041548133	-0.942550689	-1.412726956	0.63033968	-1.104653139	0.871427665	-0.946679967	0.126116593	2.037150315	-0.206754479	0.866735879	0.143179983	-0.261825541	-0.164626109	0.192002545	0.516366443	1.134688052	0.011196301	-0.154448533	0.119423439	0.151015773	-0.094581453	-0.206754479	-1.200917297	-0.0917539	-0.002039509	-0.20667952	0.165602036	-0.149714977	0.031915814	-0.796603495	0.547237524	0.887283968	-0.004496244	-1.229335672	-1.286197678	-0.561410009	-0.809578429	-0.781117276	1.381055369	-0.855670242
18	sample_5234	-0.617955302	-0.365531154	-1.134924132	-0.893960308	-1.014716148	-1.142475394	-0.768706382	-0.928260732	-0.929974877	-1.309358181	0.862291782	-1.084948069	0.686516542	-0.934643507	0.134445047	0.023191996	-0.210331621	0.225800312	-0.086360055	-0.300471405	-0.258078447	-0.190635387	0.125943464	-0.089124154	0.864447749	-0.606098549	-0.108137337	-0.368981908	0.126982672	-0.210331621	-0.684545983	-0.22919364	-0.618062251	-0.210410032	0.187097397	-0.202948819	-0.22891007	-0.792494826	0.016144971	0.317136759	-0.282687613	-0.742442654	-0.786865588	-1.100999717	-1.418950126	-0.173933676	0.806865441	0.347182866
19	sample_5236	-0.910930667	-0.425407358	1.004916679	1.074895077	0.585257199	1.139849534	0.784538155	0.800373515	1.548194298	0.867317489	-0.378433702	1.497759407	-0.780868773	1.551432685	0.342656404	-0.535000443	-0.18382546	-0.871975508	-0.315900093	-0.082145849	-0.248961146	-0.418548984	0.256694766	0.133387156	0.035299449	-0.241463674	-0.327328063	-0.445107527	-0.456751555	-0.18382546	0.871723615	-0.255114595	-0.200430979	-0.210401845	0.186907	-0.218607891	-0.330180979	0.59952757	-0.610878166	-0.847589625	-0.340891743	1.073446283	1.086054969	0.769097877	0.895260493	0.468090808	-0.69550196	0.090436397
20	sample_5239	0.411276139	1.154824003	-0.555007124	-0.898813008	-1.014716148	-0.985547944	-0.82516587	-0.913207909	-0.846671602	-1.040918642	1.203512517	-0.952813361	0.155404031	-0.850388284	-0.124926814	-0.892243604	-0.207413304	0.326535278	-0.040452047	-0.302515899	-0.299106303	-0.003077268	-0.336305694	-0.459976337	0.531824303	-0.500437307	0.006354095	-0.228723972	0.065983987	-0.207413304	-0.486955272	-0.18784104	-0.551611669	-0.210035095	0.183280213	-0.194670558	-0.184356478	-1.20815514	0.036904641	0.527382137	-0.215327494	-0.359318173	-0.39343871	-1.122279472	-1.070908301	-0.357116865	0.855633072	-0.48180232
21	sample_5240	-0.313290108	0.635726436	-0.049758995	-0.443828352	-0.646539087	-0.669569162	-0.110566367	-0.309077733	-0.595568451	-0.632892501	0.081411842	-0.53661473	-0.144129005	-0.596528391	-0.146342839	-0.624311234	-0.194203512	0.214293623	-0.180592281	-0.253003334	-0.301385628	0.067203683	-0.172108437	-0.014953717	-0.147884477	-0.210386838	-0.108876874	-0.037313078	-0.202117665	-0.194203512	-0.219769801	-0.120794454	-0.059810285	-0.205104947	0.157217193	-0.165785063	-0.157226384	0.189650344	-0.083570936	0.277870606	-0.130062986	0.062629279	0.083088406	0.050011877	0.103850872	0.141708908	0.005139106	0.274773544
22	sample_5241	0.901048723	1.504225113	0.864754477	-0.229066662	0.06888116	-0.197194235	-0.195000304	-0.26163031	0.107529553	0.214101225	0.856468628	0.083777208	-0.653098157	0.105963209	-0.061868517	-0.847588209	-0.182520216	0.115834985	-0.199921968	-0.254287515	-0.289989002	-0.083247406	-0.169032158	-0.274550246	0.03047882	-0.276684088	-0.153077104	-0.208747878	-0.171094418	-0.182520216	-0.149877994	-0.17844026	-0.254661911	-0.208810239	0.175458033	-0.187948617	-0.244408658	0.663107958	-0.289264867	0.020864572	-0.236368421	0.421808182	0.419810292	0.228509734	0.245811163	0.312741024	-0.18237355	-0.137521342
23	sample_6867	-0.385860129	-0.236984961	-1.583029821	-1.316336003	-1.742912821	-1.383461156	-1.326861608	-1.399016767	-1.007954087	-1.796243564	-0.080385194	-1.278646324	3.733473669	-1.014521835	-0.254612745	-2.642735093	-0.211020891	0.024703998	-0.15159775	-0.289633633	-0.429027846	-0.090413347	-1.117462917	-2.388407691	0.425770451	-0.572949924	-0.227770376	0.058569031	-0.00615689	-0.211020891	-0.619686555	-0.183771407	-0.619478617	-0.210439495	0.187804474	-0.198694313	0.031753974	-2.277836201	0.607569514	-1.181608922	-0.135920069	-1.122192984	-1.105931624	-3.768143684	-2.514416532	-3.936057347	1.748623369	-0.352900818
24	sample_7107	-1.216637385	-2.287980664	-1.1942448	1.338529949	0.525601609	2.887546843	4.049162079	3.612247355	-0.381274791	0.886422845	-3.220776627	0.357638783	0.454210477	-0.37002409	0.254612745	1.385181546	-0.182336634	0.632633043	-0.115354586	-0.276220599	0.092937652	-0.076970931	0.66944575	1.060517615	0.454694229	-0.110940963	-0.107604443	0.003942776	0.140057972	-0.182336634	-0.776124494	-0.179345329	-0.375866661	-0.208711634	0.181636023	-0.180774265	-0.203072809	0.212634018	-0.050735456	0.369876258	-0.216554274	-0.341600271	-0.329444744	0.341108576	0.144464008	0.240435364	0.180386521	0.782454544
25	sample_7340	-1.055791151	-1.303090967	-0.862667553	-0.018434645	-0.613780237	-0.242468029	-0.077982015	-0.135254436	-0.637656111	-0.461196657	-0.773334133	-0.510114444	0.077924579	-0.635920443	0.414043155	0.268796669	-0.204753206	-0.763316862	-0.267575874	-0.294552329	-0.20793329	-0.410800519	0.542777917	0.615494995	1.124761751	-0.672395799	-0.289807103	-0.322333591	0.212577112	-0.204753206	0.5734428	-0.262754964	-0.697215321	-0.210651167	0.18908619	-0.222858558	-0.333048233	-0.3239963	-0.513471726	-0.70173277	-0.358220481	0.508487057	0.547132708	-0.008407506	-0.383907386	0.720086771	-1.235391213	1.416067836
26	sample_8063	0.824728717	0.53023352	1.450460763	0.593610629	1.41070108	0.726137355	0.853922039	0.772295394	1.769831497	1.541409968	-0.961383063	1.885188155	-0.740800333	1.772465867	0.396196467	-0.043791097	-0.165775506	-0.829019918	-0.315900093	0.126128453	-0.162346784	-0.412037017	0.430914817	0.430068903	-0.475687294	0.056873951	-0.32027657	-0.344270761	-0.642318795	-0.165775506	1.029883314	-0.252380107	0.366265392	-0.209930405	0.184953394	-0.217294142	-0.3160032	0.011681697	-0.546288248	-0.64596719	-0.322943627	0.868923911	0.881913828	0.84177778	1.035662368	0.721518567	-1.289271655	0.290303803
27	sample_8064	-0.936781247	0.085092825	0.569121924	0.268668687	0.815479814	-0.223443279	0.439254343	0.215365079	0.077145658	-0.071944992	-0.370600581	0.264371939	-0.495421551	0.085172959	0.37834978	-0.177757282	-0.195202591	-0.889251496	-0.315900093	-0.136311311	-0.267195748	-0.409959517	0.403144448	0.467154121	0.367922895	-0.400991432	-0.324546288	-0.370478939	-0.376479277	-0.195202591	1.14853761	-0.254992234	-0.340285596	-0.210490574	0.187480764	-0.220825514	-0.326612727	-0.181407961	-0.568127692	-0.694152615	-0.339398679	0.906396866	0.915044292	0.665864008	0.673816766	0.730825236	-1.323832977	0.212522288
28	sample_8454	-0.95553335	-0.201749693	0.289052101	0.245835899	0.570463911	0.31750072	-0.56943762	0.037198041	-0.459667074	-0.109243855	-0.06778218	-0.354338849	-0.254481605	-0.455373537	0.064842965	-0.727018642	-0.201552453	-0.037875444	-0.209586812	-0.218091337	-0.267195748	-0.186432394	-0.04429369	-0.126209372	0.006375671	-0.245607252	-0.189680237	-0.32257715	-0.227240964	-0.201552453	-0.121028973	-0.210858515	-0.145875254	-0.209993117	0.183837729	-0.205460753	-0.27564977	0.133532408	-0.321733253	-0.033440274	-0.285956425	0.29366073	0.284215003	0.521452112	0.426138537	0.423705156	-0.346358242	0.161916177
29	sample_8455	0.358080236	0.163313331	1.245936783	0.719310217	1.18460349	0.528347903	0.671184048	0.606477534	1.682856452	1.402899417	-0.925586654	1.803088162	-0.735343766	1.676174184	0.135039937	-0.758277419	-0.167478013	-0.056508635	-0.199921968	0.092138988	-0.223888567	-0.250901861	-0.10846117	-0.497061556	-1.49766078	0.440154928	-0.203581019	-0.345011967	-0.662675294	-0.167478013	-0.184849922	-0.215188551	1.421619146	-0.208039403	0.179036534	-0.20220327	-0.269759237	0.371394536	-0.323669073	-0.174405619	-0.274386748	0.14263657	0.167997438	0.835650257	0.960665802	0.647781112	-0.764280466	1.212403961
30	sample_4628	0.794439279	0.791734807	-0.178754395	-0.403327054	-0.469776836	-0.38360036	-0.364943568	-0.455956438	-0.43901183	-0.331046143	0.60178084	-0.429338436	-0.354378978	-0.44357681	-0.5083301	0.242623424	-0.376736591	1.075103644	0.561628055	-0.829131472	-0.156388549	0.405400959	-0.434674334	-0.712739719	0.598672609	-0.556145322	0.619126006	-0.02531964	1.018884521	-0.376736591	-1.156182003	-0.055834343	-0.526102028	-0.321413646	0.304415683	0.105301132	-0.153715094	0.796834069	0.261198574	0.76146308	-0.371887142	-0.803104358	-0.850756938	-0.426926354	-0.781186338	-0.035091955	0.802473782	-0.591521796
31	sample_5044	0.380206265	0.461154321	0.512222705	-0.114094508	0.227831636	0.03401587	0.381847667	-0.017179272	0.009365799	0.331908013	0.11965526	0.060072041	-0.761776206	0.009695501	0.932159601	-0.781756851	-0.479132852	-1.282104373	-0.802083233	0.029781331	-0.483313504	-1.083436544	0.424637143	0.055632701	0.80108533	-0.825246563	-0.884701136	-1.194950746	-0.072957463	-0.479132852	1.42203556	-0.889724393	-0.607870806	-0.401551756	0.403209497	-0.757508457	-0.793679522	0.919487057	-1.044464111	-1.220915119	-0.833123878	1.488086138	1.502753376	0.721438297	0.871049306	0.57596754	-0.724167575	0.754790017
32	sample_5049	1.170300887	0.609704098	-0.427024179	-0.458579725	-0.450027948	-0.596635502	-0.357244103	-0.475769397	-0.498279575	-0.389978717	0.513755401	-0.499703699	-0.137208498	-0.501688645	0.626264105	-0.029477586	-0.58764777	-0.091782184	-0.398424692	-0.183842287	-0.440671118	-0.598240174	0.286197057	-0.088437128	0.494997801	-0.551940616	-0.485899743	-0.752573622	0.103253592	-0.58764777	-0.260399094	-0.634680299	-0.441568574	-0.374446784	0.343576684	-0.55043711	-0.52165109	-0.223060031	-0.3634644	0.065686237	-0.542691033	-0.12624173	-0.161814153	0.285797232	0.024482814	0.47682368	-0.00881436	0.515037928
33	sample_5051	0.516235449	0.990971788	-0.444144168	-0.508217632	-0.70932546	-0.623395701	-0.678719863	-0.643651107	-0.536093375	-0.720210754	1.1265874	-0.574687864	-0.120542796	-0.542366929	0.042281794	1.587122536	-0.493806719	1.131306154	0.463440842	-0.564692314	1.805161183	0.375955062	0.162253325	-0.488631096	-0.077682093	0.600149069	0.499085646	0.176287484	0.948604818	-0.493806719	-1.151531514	0.135740012	-0.130316555	-0.315162923	0.369140698	0.004220508	0.187953854	-0.569505258	0.629908547	1.155227951	0.078325215	-1.109155148	-1.136077995	0.162563538	-0.234370026	-0.219832245	0.961643487	-0.834601296
34	sample_5066	0.160092581	0.061526825	-0.559725471	-0.425679897	-0.517710552	-0.553666091	-0.678719863	-0.534344449	-0.52619909	-0.595751534	0.615780464	-0.543021158	-0.032589886	-0.531906799	-0.028908431	-0.679318823	-0.571496302	0.242359895	0.067055428	-0.636610967	-0.810238459	-0.133770063	-0.476398637	-0.456615579	0.583861922	-0.736947718	-0.014873958	-0.449942908	0.477193628	-0.571496302	-0.550455883	-0.413965755	-0.553466047	-0.370981507	0.317555697	-0.408995323	-0.391732189	-0.202866503	-0.187000603	0.417979154	-0.390940384	-0.158060993	-0.196231151	-0.209142109	-0.401389581	0.160231121	0.483083049	-0.035724514
35	sample_5072	0.104133134	0.660453496	1.115740629	0.036457923	0.441766749	0.495482981	0.426403792	0.104891207	0.399749205	0.577258868	-0.082953463	0.414782366	-0.887984625	0.395558083	0.932159601	-0.749744967	-0.185023317	-1.307984645	-0.787536979	1.370366754	-0.639668917	-1.006393734	0.495902821	0.279741323	0.119793732	-0.291248789	-0.882352939	-0.960927619	-1.484230725	-0.185023317	1.761956735	-0.796432688	-0.188271955	-0.376701871	0.351777554	-0.723795562	-0.749062047	0.287380072	-0.986088381	-1.042248072	-0.742351219	1.391352798	1.40463009	0.787627245	1.039180916	0.828422528	-1.405856713	0.742320311
36	sample_5936	1.160391033	1.689249169	1.8543224	0.005047411	0.451468869	0.658907423	0.854474008	0.33533395	1.14642482	1.124342169	0.594170966	0.744451992	-1.142105175	1.137065094	0.398232917	-0.621697433	1.095778082	-0.776619236	-0.714805711	0.118108567	-0.724953688	-0.464413732	0.229366814	0.343772358	-0.245536545	-0.005328722	-0.706726942	-0.422666354	-0.743959318	1.095778082	1.254986469	-0.400931383	0.07248465	-0.291214884	0.166266177	-0.461174573	-0.586914952	0.670359292	-0.793301018	-0.580206952	-0.431193315	1.266336388	1.277777288	0.665397226	0.952149253	0.713795526	-0.995387518	0.374506818
37	sample_5941	0.364095455	0.956683347	-0.316488914	-0.466443232	-0.469776836	-0.708901471	-0.564776443	-0.570231523	-0.507684043	-0.644400365	0.935409688	-0.530191767	-0.212553342	-0.513311012	0.681881468	-1.293946988	-0.652849145	-1.440775347	-0.722078838	0.169854094	-1.265090571	-1.052835609	0.051137609	-0.296537992	0.968939782	-1.199465475	-0.822920088	-1.333141234	-0.471047083	-0.652849145	1.346213485	-0.887623049	-0.67891858	-0.401462492	0.397339955	-0.759934899	-0.765663669	0.080473947	-0.911560934	-1.061336956	-0.810976474	0.926571653	0.961546258	0.429165007	0.306013512	0.789918477	-1.204706372	1.487833067
38	sample_5942	-0.864324227	-0.556594672	-0.537892033	-0.282308382	-0.469776836	-0.553666091	-0.190686114	-0.377897897	-0.508614694	-0.636083913	-0.383464217	-0.467037498	0.221749419	-0.512148775	0.502793559	0.050552123	-0.601418714	0.103035695	-0.191140576	-0.790879207	0.099465764	-0.470720503	0.358533268	-0.008398334	1.205910772	-0.997639545	-0.206665619	-0.808601767	1.363112755	-0.601418714	-0.486801194	-0.681428254	-0.742295254	-0.394598593	0.424011465	-0.528380847	-0.49984962	-0.223060031	-0.195310435	0.283594862	-0.62794884	-0.465567113	-0.542152289	-0.356720386	-0.785382231	0.265512735	0.390547505	-0.125233897
39	sample_5946	0.275231887	0.14238341	-0.220327899	-0.308754073	-0.345532802	-0.38360036	-0.163515597	-0.300083726	-0.381507424	-0.245629147	0.654600597	-0.367639439	-0.490429777	-0.386627212	-0.424904055	1.087737151	0.053271329	1.381472737	0.405255827	-0.259496685	0.909671088	0.75530027	0.157569762	0.631912015	-1.237852568	1.323358652	0.513642903	0.769767839	0.029336467	0.053271329	-1.122465961	0.811295474	0.99805149	0.891442053	-1.176184944	1.166264739	0.930691027	0.488183013	0.977800082	1.729306715	1.32275696	-1.004890353	-0.993236456	0.208516312	0.018734516	0.112828209	0.794066657	-0.816195284
40	sample_6178	-0.196625994	-0.374483545	0.190371889	0.010382353	-0.04256303	0.429641848	1.089309546	0.283045138	-0.021737522	0.3302203	0.087087424	0.037616739	-0.736769514	-0.022847127	1.021147382	-0.269566713	-0.315826705	-1.274821322	-0.772990726	0.66705066	-0.398028733	-1.038661431	0.903963408	0.69594305	0.420944366	-0.476255892	-0.863361852	-0.828054654	-0.660013523	-0.315826705	1.519342996	-0.857588955	-0.381978454	-0.399742137	0.397134453	-0.766420606	-0.759716791	-0.357473207	-0.979588996	-1.035385336	-0.770383953	1.316350336	1.336033491	0.752487031	0.936076698	0.865598854	-1.487213174	0.903222744
41	sample_6591	0.43036501	1.0572785	2.173646836	0.24748293	0.729748113	1.063487471	1.133974365	0.491184242	2.06943422	1.366940398	0.620465933	1.224724396	-1.239462627	2.050583136	0.876542238	-0.720934272	1.033588682	-1.005540556	-0.758444472	0.752304384	-0.369600476	-0.853747698	0.317041271	0.087648218	-0.112240363	-0.013738135	-0.844739866	-0.774385022	-1.146825137	1.033588682	1.257777297	-0.653282611	-0.03502087	-0.33846746	0.279203167	-0.61475255	-0.681942846	0.352129625	-0.931887312	-0.956107728	-0.604431942	1.425006056	1.44207978	0.769758409	1.095726235	0.563814347	-0.659891695	0.607351427
42	sample_6592	0.642903326	1.41935224	1.286948915	-0.087590058	0.331319947	0.188893245	0.426403792	0.004828766	0.489042675	0.545139982	1.062128647	0.261467163	-1.082088346	0.480401362	0.832048348	-0.109507295	-0.147164502	-0.691140973	-0.518431285	1.482178371	0.071037507	-0.87051764	0.648339145	0.215710288	-0.388706518	0.352071363	-0.587634481	-0.963947258	-0.026584992	-0.147164502	0.305884769	-0.840586747	0.190908682	-0.395861106	0.404717584	-0.718676445	-0.710939579	-0.185828213	-0.701537494	-0.491515375	-0.776969631	0.3382685	0.319031696	0.829607016	0.879267194	1.053693356	-2.219943222	1.059028599
43	sample_6593	0.294607329	0.258596062	-0.84707909	-0.562334051	-0.798534827	-0.782147233	-1.010886623	-0.753409421	-0.60055317	-0.923150185	0.07866808	-0.657626076	1.066585737	-0.606289947	-2.17685099	-0.573679607	-0.452650077	1.553241066	1.830788693	-0.853591983	0.838600446	1.868300282	-2.368047579	-2.713709561	0.055614089	0.200701915	1.946681075	1.946480853	1.331499891	-0.452650077	-1.346852029	1.664915069	-0.435909437	-0.011156554	0.362849822	1.175343679	1.503061131	-0.53770045	1.795214325	0.777295865	0.984523259	-1.655707827	-1.60258893	-1.128804367	-1.393149873	-1.960706126	1.223218989	-1.636726132
44	sample_6595	1.214198232	1.322847147	-0.005548457	-0.420385861	-0.411796245	-0.348361769	-0.564776443	-0.463818211	-0.406781933	-0.250960212	0.833138501	-0.406291151	-0.481896974	-0.411034183	-0.354826178	-0.461638015	-0.31664236	0.181332569	-0.387515002	-0.494494933	-0.398028733	0.070652516	-0.226829809	-0.024406093	0.139541315	-0.2365876	-0.290094828	0.008348062	0.026615969	-0.31664236	-0.195780592	-0.010014945	-0.245657246	-0.228006219	0.030584906	-0.127170417	-0.19300964	-0.099374668	-0.228335691	0.220173703	0.136566048	0.242903614	0.271097471	0.130504985	0.238406589	0.29098482	0.278862512	0.657673639
45	sample_6673	-0.365758623	-0.222999439	-1.002187814	-0.566807632	-0.855205277	-0.956093966	-0.996461445	-0.766552098	-0.612014866	-1.078803607	0.120868784	-0.686350391	1.448867289	-0.617912314	-1.870955493	-1.534036115	-0.524019693	0.819676549	2.08171157	-0.909091929	-0.966593872	1.687672581	-2.853524072	-2.617663008	0.104983045	-0.375342927	2.159982985	1.857044676	1.163368268	-0.524019693	-1.004456376	1.046405101	-0.547165762	-0.151989084	0.362784718	0.978217183	1.36363014	-0.573291544	1.688471727	0.465467383	0.852950804	-1.50354696	-1.4694465	-2.059546802	-1.903490929	-2.02339998	1.212930241	-1.781062424
46	sample_8459	0.519451336	0.284565109	2.13182937	0.522980638	1.374269411	2.163885233	1.37840405	1.036458316	3.469426507	2.219241743	0.10498389	2.11170092	-1.270679577	3.440618223	0.665196259	-0.877792502	0.415918742	-0.866491386	-0.583889427	-0.361668675	-0.241673319	-0.939801863	0.170892433	-0.232506957	0.64310467	-0.619215926	-0.663495171	-1.263536642	0.502069059	0.415918742	0.592478257	-0.873569218	-0.518029158	-0.401624268	0.404684787	-0.712216207	-0.783873263	1.661276688	-0.918670831	-0.978883191	-0.85297987	0.877388283	0.90001151	0.783021395	0.804789782	0.884629591	-1.394707669	1.430782974
47	sample_8460	0.935776753	1.238250589	-0.342372593	-0.503958446	-0.469776836	-0.632493338	-0.564776443	-0.570231523	-0.528501226	-0.599481502	0.664682999	-0.548204444	-0.034304491	-0.530744562	-0.157940713	-1.518030174	-0.593038534	0.001585272	-0.278418099	-0.464940108	-1.009236258	-0.480532737	-0.834464264	-1.321034551	0.376512305	-0.619215926	-0.342836296	-0.63166934	0.466263973	-0.593038534	-0.324407998	-0.611368255	-0.474934941	-0.383888188	0.360374359	-0.511806138	-0.600828994	0.883928215	-0.433569591	-0.043277625	-0.684308468	-0.090775985	-0.143052395	0.327724659	-0.004460189	0.343146121	0.249918623	0.407946036
48	sample_A44F	-0.007707845	-0.19701985	-0.327113976	-0.277137556	-0.345532802	-0.143910269	-0.494595611	-0.346610085	-0.43475043	-0.276187953	-0.000863912	-0.385161496	-0.199509245	-0.437765627	-1.704103404	-0.6857212	0.575364781	1.330511	0.507079603	-0.145340236	-0.071103778	1.490179079	-1.818527335	-1.064910411	-2.773227111	2.340897716	0.728913794	2.115158051	-0.32597682	0.575364781	-1.026249995	2.38255456	2.4464296	5.242041022	-5.242569748	3.724582682	2.119655715	1.41549966	1.393436001	1.877130049	3.428143212	-0.862892888	-0.818840919	0.203111329	0.19185461	-0.231534246	0.996011869	-0.765229088
49	sample_Z013	0.442475081	-0.65678379	-1.124494616	-0.563385827	-0.757184288	-0.875844431	-1.010886623	-0.766552098	-0.604128827	-0.893510292	0.799506279	-0.679085465	0.822951609	-0.610938894	-1.765282503	0.850849213	-0.549560373	0.743188222	0.579810872	-0.775652672	0.255821178	1.431224179	-0.416885378	0.519857704	0.119793732	-0.026352256	0.849963615	1.156703571	0.603396614	-0.549560373	-0.914029616	1.337522294	-0.24361759	0.259958585	-0.685622934	1.126433236	0.71542923	0.340488011	0.804624391	0.143728053	0.900660065	-0.816558035	-0.792663924	-0.627820507	-0.640082352	-1.701210884	1.191915394	-0.459037788
50	sample_Z015	0.537142081	0.476068991	1.335971568	0.165370292	0.962237371	0.917106183	0.886998933	0.434922767	1.1153215	1.212539836	0.294298881	0.804931016	-1.099741881	1.109171414	1.510580176	1.523098768	3.531780579	-0.610248699	-0.671166949	3.250636405	2.160514395	-0.691071904	2.107942251	2.328734441	-1.830280044	2.197937682	-0.752401146	0.541941132	-2.361697513	3.531780579	0.71137175	-0.433357385	2.260137605	0.106913819	-0.151817281	-0.377118699	-0.5150933	0.984810528	-0.757835974	-0.5766742	-0.269417783	1.01587248	1.043973267	0.887579447	1.323208816	0.711582649	-0.776800961	0.951469475
51	sample_Z017	-0.775507597	-0.555546729	-0.802586435	-0.416216906	-0.553746697	-0.782147233	-0.564776443	-0.588956328	-0.566461971	-0.867351745	0.533119222	-0.602805754	0.298925296	-0.572585083	1.343728088	0.998103877	-0.58340165	-1.119895589	-0.583889427	-0.415098509	-0.199030934	-0.99824133	1.794178029	1.624393057	1.42313418	-1.270945492	-0.733324873	-0.15240243	0.35756386	-0.58340165	0.89839141	-0.885060481	-0.7427306	-0.405443339	0.415398951	-0.779238564	-0.756711541	-0.716539388	-0.878278972	-0.893687342	-0.804181307	0.961931237	0.942821737	0.223263758	0.098721177	0.353628928	-0.291895376	0.632339532
52	sample_Z018	0.304873103	-0.372254503	-0.681605395	-0.396780093	-0.469776836	-0.596635502	-0.396182737	-0.463818211	-0.512925075	-0.472533304	0.639522926	-0.525286499	-0.108034976	-0.517959958	0.056742308	-0.368803552	-0.489025341	-0.175473832	-0.463882834	1.196718231	-0.597026532	-0.130902178	0.063635506	0.455826669	-1.163799133	0.81458912	-0.386062709	-0.028843949	-1.366841525	-0.489025341	0.347856543	-0.052310177	0.875371003	-0.194797543	0.060544462	-0.351521984	-0.269634983	-0.610523363	-0.390685725	0.075237104	0.092480012	0.480447179	0.455798157	0.660770706	0.826754497	0.261080326	0.169777762	0.02583156
53	sample_Z021	-1.316937449	-0.971846101	-1.397866785	-0.674754338	-0.995829096	-1.272560647	-1.278606297	-0.952595332	-0.631852416	-1.462481579	0.605987324	-0.753059662	3.589362149	-0.641157048	-0.424904055	-0.637703375	-0.672090187	-1.062174313	-0.111136181	-0.816105939	-0.867094973	0.490043179	-0.600193412	-0.152468163	0.840580495	-0.972411303	-0.094369727	0.095489359	0.73448715	-0.672090187	0.375249675	0.035328559	-0.68774475	-0.394405485	0.401068253	-0.559030598	0.74540573	-3.918640576	1.339838865	-3.073759699	-0.706894187	-1.583812411	-1.642536482	-3.442050093	-2.855605215	-2.810085467	0.940783896	-2.433711524
54	sample_Z023	0.425530107	0.240975312	-0.464178679	-0.418464241	-0.583818746	-0.427374134	-0.564776443	-0.517100864	-0.504647183	-0.493222707	0.361352095	-0.50132009	-0.063689424	-0.509824302	0.518366421	0.434694726	-0.5409888	-0.480819194	-0.518431285	-0.459873388	-0.32695809	-0.574099005	1.075312139	1.176175812	0.95906599	-0.913545407	-0.508237256	-0.391776046	0.075796698	-0.5409888	0.263684516	-0.640043003	-0.600816315	-0.390965388	0.361695325	-0.613643099	-0.570369662	-0.451688639	-0.543100904	-0.197695992	-0.531292019	0.370746878	0.374080655	-0.005164247	-0.084618834	0.508052771	-0.21312257	0.806333967
55	sample_Z027	-1.785692084	-0.834358493	-0.977937291	-0.447878907	-0.892676489	-0.708901471	-1.087785939	-0.633318429	-0.606479944	-1.229392894	0.306857452	-0.675933478	1.127800006	-0.613263367	-2.023825782	2.627241101	-0.444011193	1.432764577	4.152040883	-0.921623333	0.541362885	3.013411844	-1.305615531	-0.969882329	0.079954522	0.092045024	3.640734599	2.423161158	1.208737965	-0.444011193	-1.356153006	3.25067601	-0.391507755	0.399832602	0.181687988	2.034882051	3.749073566	-1.491484768	3.057821223	0.561889852	2.364881067	-1.785255366	-1.623293829	-2.897955054	-2.298952142	-2.216064595	1.227974219	-1.679867601
56	sample_Z033	-0.187488701	0.310116605	-0.260100088	-0.355318529	-0.469776836	-0.60546937	-0.436284484	-0.417821873	-0.520958059	-0.535962503	-0.829282586	-0.459544895	0.501603323	-0.521446669	-0.527240003	-0.749744967	-0.523264282	0.564346321	0.303432051	-0.762364093	-1.137163414	0.093861565	-0.882062916	-1.032894893	0.504871592	-0.766380666	0.335138466	-0.199783856	0.750614732	-0.523264282	-0.870669276	-0.298216748	-0.522970699	-0.347720774	0.2830823	-0.141877295	-0.39297654	1.288237575	-0.122473843	0.446728915	-0.442481682	-0.348256941	-0.40219046	-0.237397577	-0.528389474	-0.01170081	0.719993925	-0.192000719
57	sample_Z042	-0.350905736	0.437356691	2.64018494	0.631863456	1.435261325	1.930145705	1.398759162	0.94698795	2.333151191	1.652271865	-2.823113427	4.118970468	-0.465029967	2.386469541	-0.068952932	-0.653709316	3.58127327	-0.334776613	-0.612981935	-0.147639534	-3.31E-05	-0.175763085	-0.052041691	0.151679253	-0.181356902	0.15445014	-0.563041647	-0.094755402	-0.479013469	3.58127327	0.610595433	-0.10513451	-0.061444553	-0.104825587	-0.149949234	-0.107803352	-0.497556605	1.450231217	-0.60982862	-0.25795432	-0.3233944	0.755444693	0.787518799	0.600513726	0.781370976	0.715565827	-0.993370594	0.899187867
58	sample_Z051	-1.606449722	-0.980435392	-0.377291985	-0.035179835	0.156140536	-0.369376372	-0.719526315	-0.117674636	-0.459045307	-0.578901751	-0.220350617	-0.402479393	-0.053486526	-0.46101036	-0.725237816	1.651146303	-0.178407085	0.809140135	-0.132955561	-0.511988741	0.724887418	0.584120488	0.584411095	1.08012926	-0.156672424	0.347866656	0.089729368	0.707658251	0.135477223	-0.178407085	-0.647038878	0.647516959	0.045464059	0.029026602	-0.313320183	0.300271356	0.18756018	0.052076797	0.209080356	0.845685859	0.56289039	-0.188019923	-0.194740481	0.11009619	0.118365381	0.019143205	0.690225369	-0.273730498
59	sample_Z053	-3.037612841	-2.273215022	0.568707253	4.450615215	4.36982307	3.14346536	0.346534985	3.397207633	-0.435191265	0.868356499	-3.398710063	0.258424672	2.53397607	-0.347111164	-1.648486041	1.71517007	0.698059958	2.275023307	1.314396685	-0.759342853	3.866209813	1.771910604	-0.907540591	-0.744755236	-0.428201684	1.508365754	1.65250262	1.5824326	1.045036162	0.698059958	-1.554961387	1.88871438	0.032853275	0.694969562	0.311449846	2.228017719	1.82336378	0.511099772	1.929002812	2.135766828	1.565385787	-1.610230496	-1.561924852	-0.150974148	-0.553158014	-0.847283852	1.187069975	-1.804064662
60	sample_Z059	0.694074289	0.574668439	-0.32836958	-0.421074559	-0.469776836	-0.427374134	-0.494595611	-0.467780463	-0.510378031	-0.416306375	-0.479949203	-0.463945373	0.272068487	-0.510986538	-0.60176727	0.188203222	-0.418710872	1.165473348	0.856189693	-0.769622281	0.298463563	0.638529506	-0.510378766	-0.31254575	0.193847167	-0.076808738	0.798552185	0.263963529	0.894428608	-0.418710872	-1.159669869	0.219760027	-0.367259626	-0.270656154	0.187801893	0.263169144	0.068980399	0.6784325	0.424236668	1.102825328	0.068008176	-0.836069417	-0.884824534	-0.180387426	-0.485388083	-0.25143946	0.972217297	-0.832647966
61	sample_Z060	-2.961742814	-2.134934831	0.591269082	3.300842181	-0.08332589	0.458715774	0.465253368	3.469964241	-0.085511574	0.499057002	-1.42605751	0.263786982	-0.255392036	-0.050740807	0.085663337	0.287440061	0.105201566	0.703989506	-0.165684632	-0.302873372	0.767529803	-0.060639489	0.142910603	0.087648218	-0.472633744	0.629582017	-0.129956232	-0.158389832	0.218325008	0.105201566	-0.704228387	-0.175863682	0.256244659	-0.336313035	0.284994275	-0.347648018	-0.295361079	-0.307620433	-0.083300172	0.712063803	-0.233947014	-0.30455578	-0.338288748	0.560818231	0.442723606	0.643031094	-0.163048209	0.00226279
62	sample_Z062	0.349904867	-0.705383891	-0.239619318	-0.076162439	0.159999444	0.140503765	0.741556236	0.113813938	-0.217565986	0.420127902	-0.497991603	-0.072634238	-0.430576232	-0.212291708	0.580657867	-0.781756851	-0.53919882	-0.992441713	-0.671166949	-0.544796755	-0.639668917	-0.913657675	0.351730831	0.151679253	1.038056321	-1.073324268	-0.716563045	-1.163066501	0.356892577	-0.53919882	0.858156395	-0.860925641	-0.700019023	-0.403922968	0.405240046	-0.753059241	-0.750230716	-0.126509722	-0.865312965	-0.729724208	-0.793773307	0.912669759	0.923329198	0.328137783	0.214962471	0.888612769	-1.471257847	1.022909774
[truncated: 989 more columns]
